# Supplementary material for: A Comparative Study on the Adipogenic Differentiation of Mesenchymal Stem/Stromal Cells in 2D and 3D Culture
Source: Cells. 2022 Apr 13;11(8):1313. doi: 10.3390/cells11081313 (PMC9029885; doi:10.3390/cells11081313)
Supplement: Supplementary file 1 [file cells-11-01313-s001.zip]

Archive with 1 entries (1 files):
- cells-1644029-supplementary.pdf
